# Supplementary material for: Myeloid related protein induces muscle derived inflammatory mediators in juvenile dermatomyositis
Source: Arthritis Res Ther. 2013 Sep 23;15(5):R131. doi: 10.1186/ar4311 (PMC3978554; doi:10.1186/ar4311)
Supplement: Additional file 1 — Patient demographics and clinical scores. [file ar4311-S1.xls]

## Sheet: Sheet1
Number	Gender	Age (years)	CHAQ	CMAS	PGA	ESR	CK	LDH	Disease duration (years)	Methotrexate	Prednisolone
1	Male	4.0575	3	2	7.4				0.175222	No	No
2	Female	15.8768							0.317591	Not known	Not Known
3	Male	9.34702	1.875	48	3.1	30	56	583	5.62081	Yes	Yes
4	Female	2.40657							0.219028	No	No
5	Female	2.79535		27	8		3381	3136	0.479124	No	No
6	Male	13.0157	1.25	53		26	21	429	0.188912	No	Yes
7	Male	7.91239	1.75	51	0.4	1	41		1.78508	Yes	Yes
8	Female	4.86242	2.5	16	8	14	1398	861	0.290212	No	Yes
9	Female	4.05202							1.68652	Not known	Not Known
10	Female	6.06434		20	5.6		97	1069	0.451745	No	Yes
11	Male	2.17933			8			1261	0.574949	No	Yes
12	Female	6.93224		48	2.8		109	721	4.31485	Yes	Yes
13	Female	10.4668	1.25	44	5	70	69	968	0.473648	No	No
14	Female	10.141		52	1.5		34	524	1.52772	Yes	No
15	Male	4.90075		35	7		180	919	0.391513	Yes	Yes
16	Female	11.5893	1.125	44	1				9.69199	Yes	No
17	Female	9.54689	3	0	9.2	19	2103	1830	0.709103	No	Yes
18	Female	11.989		43	3		74	842	0.306639	No	No
19	Female	12.5996	1.5	49	1	15	21		2.31075	Yes	Yes
20	Male	6.15469							0.3	No	No
21	Female	10.0917							0.276523	Not known	Yes
22	Male	2.94319				49	5947	3184	0.158795	Yes	Yes
23	Male	13.41	0	4	7.4	25	4005	1859	0.145106	No	No
24	Male	9.79603	0.25	51	0.4	1	47	633	3.07461	No	Not Known
25	Female	2.80356		45	7		375	1364	0.240931	No	No
26	Female	4.15332		3	7.8	32	6193	6318	0.19165	No	No
27	Female	10.0205	1.625	33	8.1	36	21	845	1.43463	Yes	Yes
28	Female	13.0486		53	4.1	11	457	931	3.64134	No	Yes
29	Female	14.0315				11	170	738	4.04381	No	No
30	Female	4.98563		43	2.4		40	788	0.361396	No	Yes
31	Female	8.64339							0.429843	Not known	No
32	Female	7.21971	0	47	0	3	64	609	0.810404	Yes	Yes
33	Female	10.1191	1	53	3	23	56	759	2.36824	Yes	No
34	Female	5.03491	3	5	0.5	124	19078	4676	0.106776	No	No
35	Female	18.2423			3.4	18	520	630	3.34839	Yes	Yes
36	Female	11.885							7.72348	Not known	Not Known
37	Female	3.91239	2.125	25	5	16	394	1250	1.94935	No	No
38	Female	16.5722	2.25	7	8	77	564	1321	0.648871	No	No
39	Female	7.18138								Not known	Not Known
40	Female	6.89665		37	2.5				0.21629	No	No
41	Female	4.43806		7	8		4500	2436	0.169747	No	No
42	Female	9.97125		26	3.7	17	563	1837	0.736482	No	Yes
43	Female	15.4524		27	6.7		1165	1372	0.268309	No	No
44	Male	2.11088	1		2.4	1	223	1177	0.342231	No	No
45	Female	12.961	0.375	49	1.7	40	33	801	9.19644	Yes	Yes
46	Female	6.94319							0.199863	No	Yes
47	Female	10.1383							4.32307	No	No
48	Female	9.29227							0.347707	Not known	No
49	Female	5.06776	1.25	30	4.2	12	214	944	0.717317	No	No
50	Female	13.2567				30			0.731006	No	Yes
51	Male	10.089		12	8		80	1647	0.213552	No	No
52	Female	11.5702							0.818617	Not known	Yes
53	Female	14.7789		19	6.9	18	765	1735	0.249144	No	No
54	Female	2.65298		18	3	60	375	859	0.542094	No	Yes
55	Male	4.24914		9	6	38	3807	2370	0.172485	No	No
56	Male	2.87201	1.25			18	403	1509	0.487337	Yes	Yes
